# Supplementary material for: The effect of the COVID-19 pandemic on health care workers’ anxiety levels: a meta-analysis
Source: PeerJ. 2022 Apr 11;10:e13225. doi: 10.7717/peerj.13225 (PMC9009329; doi:10.7717/peerj.13225)
Supplement: Supplemental Information 3 [file peerj-10-13225-s003.xlsx]

## Sheet: Sheet1
title	authors	year of submission	country	WHO regions	stringency index during the survey	the preparedness of countries in terms of hospital beds per 10,000 people	Human Development Index	sample size	whether the study has been published	whether the study relates to COVID-19	effect size (prevalence of anxiety)	scales used	診断基準	STROBE	group	World Bank income groups	study design	data collection	mean age	the proportion of female	marriage status	working position	type of hospital	professional role
A descriptive study of the psychological experience of health care workers in close contact with a person with COVID-19.	Ng1	2020	Malaysia	Western Pacific Region	59.26	18.77	0.804	22	yes	yes	0.238	DASS-21	≥8	18	articles related to COVID-19	UPPER-MIDDLE-INCOME ECONOMIES	cross-sectional	online survey		0.773
A multinational, multicentre study on the psychological outcomes and associated physical symptoms amongst healthcare workers during COVID-19 outbreak	Chew2	2020	Singapore， India					906	yes	yes	0.087	DASS-21	≥10	22	articles related to COVID-19	HIGH-INCOME ECONOMIES	cross-sectional			0.643	0.479		tertiary	all
A national study links nurses' physical and mental health to medical errors and perceived worksite wellness.	Melnyk	2017	American	Region of the Americas	44.91	28.7	0.92	1776	yes	no	0.5197	GAD2	≥1	22	articles unrelated to COVID-19	HIGH-INCOME ECONOMIES	cross-sectional	online survey	43.9	0.939	0.766			nurse
Acute psychological effects of Coronavirus Disease 2019 outbreak among healthcare workers in China: a cross-sectional study.	Wang2	2020	China	Western Pacific Region	76.39	43.1	0.758	1897	yes	yes	0.271	GAD7	≥5	21	articles related to COVID-19	UPPER-MIDDLE-INCOME ECONOMIES	cross-sectional	online survey		0.825	0.675	both		all
Anxiety among Doctors during COVID-19 Pandemic in Secondary and Tertiary Care Hospitals.	Hasan	2020	Pakistan	Eastern Mediterranean Region	31.94	6.3	0.56	151	yes	yes	0.179	GAD7	≥10	19	articles related to COVID-19	LOWER-MIDDLE INCOME ECONOMIES	cross-sectional	online survey	29	0.563	0.497			doctors
Anxiety and depression and the related factors in nurses of Guilan University of Medical Sciences hospitals during COVID-19: A web-based cross-sectional study.	Pouralizadeh	2020	Iran	Eastern Mediterranean Region	72.69	15.6	0.797	441	yes	yes	0.387	GAD7	≥10	21	articles related to COVID-19	LOWER-MIDDLE INCOME ECONOMIES	cross-sectional	online survey	36.34	0.952	0.76			nurses
Anxiety and Depression in Health Workers and General Population During COVID-19 Epidemic in IRAN: A Web-Based Cross-Sectional Study	Hassannia	2020	IRAN	Eastern Mediterranean Region	72.69	15.6	0.797	2045	no	yes	0.555	HADS	≥8	19	preprints	LOWER-MIDDLE INCOME ECONOMIES	cross-sectional	online survey	44.07	0.672	0.775			ALL
Anxiety and depressive symptoms among healthcare professionals during the Covid-19 pandemic in Kosovo: A cross sectional study.	Florim Gallopeni	2020	Kosovo	European Region	42.59			592	yes	yes	0.446	HADS	≥11	12	articles related to COVID-19	UPPER-MIDDLE-INCOME ECONOMIES	cross-sectional	online survey		0.613				all
Anxiety levels among Iranian health care workers during the COVID-19 surge: A cross-sectional study	Kaveh	2020	IRAN	Eastern Mediterranean Region	72.69	15.6	0.797	1038	no	YES	0.396	BAI	≥16	20	preprints	LOWER-MIDDLE INCOME ECONOMIES	cross-sectional	online survey	36.3	0.876		both		ALL
Anxiety symptoms and burnout among Chinese medical staff of intensive care unit: The moderating effect of social support.	Hui Zhang	2020	China	Western Pacific Region	76.39	43.1	0.758	514	yes	no	0.4825	SAS	≥ 50	24	articles unrelated to COVID-19	UPPER-MIDDLE-INCOME ECONOMIES	cross-sectional	paper-based survey	29.38	0.7432	58.37		tertiary	physicians, nurse
Anxiety, Distress, and Turnover Intention of Healthcare Workers in Peru by Their Distance to the Epicenter during the COVID-19 Crisis.	Yáñez	2020	Peru	Region of the Americas	61.11	15.91	0.759	303	yes	yes	0.875	GAD7	≥10	19	articles related to COVID-19	UPPER-MIDDLE-INCOME ECONOMIES	cross-sectional	online survey		0.64	0.39			all
Asian-Pacific perspective on the psychological well-being of healthcare workers during the evolution of the COVID-19 pandemic	Chew1	2020	India, Indonesia, Singapore, Malaysia and Vietnam					1146	yes	yes	0.052	DASS-21	≥8	20	articles related to COVID-19	LOWER-MIDDLE INCOME ECONOMIES, LOWER-MIDDLE INCOME ECONOMIES,HIGH-INCOME ECONOMIES, UPPER-MIDDLE-INCOME ECONOMIES, LOWER-MIDDLE INCOME ECONOMIES	cross-sectional		31.7	0.651	0.542		tertiary	all
Assessment of individuals' attitude, knowledge and anxiety towards COVID-19 at the first period of the outbreak in Turkey: A web-based cross-sectional survey	Başer	2020	Turkey	European Region	28.7	28.5	0.806	1070	yes	yes	0.086	BAI	≥26	18	articles related to COVID-19	UPPER-MIDDLE-INCOME ECONOMIES	cross-sectional	online survey	39.85	0.645				all
Assessment of Mental Health Factors among Health Professionals Depending on Their Contact with COVID-19 Patients.	Wańkowicz	2020	Poland	European Region	41.67	65.4	0.872	441	yes	yes	0.644	GAD7	≥5	19	articles related to COVID-19	HIGH-INCOME ECONOMIES	cross-sectional		40	0.522		both
Assessment of mental health outcomes and associated factors among workers in community-based HIV care centers in the early stage of the COVID-19 outbreak in Mali.	Sagaon-Teyssier	2020	Mali	African Region	44.44	1	0.427	135	yes	yes	0.215	GAD7	≥7	21	articles related to COVID-19	LOW-INCOME ECONOMIES	cross-sectional			0.393	0.667			all
Belief in a COVID-19 Conspiracy Theory as a Predictor of Mental Health and Well-Being of Health Care Workers in Ecuador: Cross-Sectional Survey Study.	Chen1	2020	Ecuador	Region of the Americas	57.87	13.93	0.758	252	yes	yes	0.282	GAD7	≥10	20	articles related to COVID-19	UPPER-MIDDLE-INCOME ECONOMIES	cross-sectional	online survey		0.655	0.456
Brazilian vascular surgeons experience during the coronavirus (COVID-19) pandemic	Malgor	2020	Brazil	Region of the Americas	41.2	20.87	0.761	405	yes	yes	0.286	GAD7	≥10	22	articles related to COVID-19	UPPER-MIDDLE-INCOME ECONOMIES	cross-sectional	online survey		0.334				physicians
Burnout and psychological distress amongst Australian healthcare workers during the COVID-19 pandemic	Dobson	2020	Australia	Western Pacific Region	72.69	38.4	0.938	320	yes	yes	0.196	GAD7	≥10	19	articles related to COVID-19	HIGH-INCOME ECONOMIES	cross-sectional			0.785		both	tertiary	all
Burnout, Mental Health, and Quality of Life Among Employees of a Malaysian Hospital: A Cross-sectional Study.	Woon	2020	Malaysia	Western Pacific Region	59.26	18.77	0.804	155	yes	yes	0.386	DASS-21	≥10	20	articles related to COVID-19	UPPER-MIDDLE-INCOME ECONOMIES	cross-sectional	online survey		0.777	0.837			all
Changes in dermatological complaints among healthcare professionals during the COVID-19 outbreak in Turkey.	Metin	2020	Turkey	European Region	28.7	28.5	0.806	526	yes	yes	0.561	HADS	≥8	21	articles related to COVID-19	UPPER-MIDDLE-INCOME ECONOMIES	cross-sectional	online survey	34	0.595				doctors and nurses
Comparison of characteristics of anxiety sensitivity across career stages and its relationship with nursing stress among female nurses in Hunan, China.	Li	2016	China	Western Pacific Region	76.39	43.1	0.758	745	yes	no	0.328	BAI	≥10	20	articles unrelated to COVID-19	UPPER-MIDDLE-INCOME ECONOMIES	cross-sectional	paper-based survey	29.75	100	0.587			nurse
Comparison of nurses and general caregivers' knowledge, attitude, and practice on medication administration process and their distress level in long-term care facilities across Penang, Kuala Lumpur, and Selangor of Malaysia.	Tangiisuran	2018	Malaysia	Western Pacific Region	59.26	18.77	0.804	155	yes	no	0.639	DASS-21	≥4	20	articles unrelated to COVID-19	UPPER-MIDDLE-INCOME ECONOMIES	cross-sectional	online survey		0.697	0.703			Nurse, General caregivers
COVID-19 in Wuhan: Sociodemographic characteristics and hospital support measures associated with the immediate psychological impact on healthcare workers.	Zhu	2020	China	Western Pacific Region	76.39	43.1	0.758	5062	yes	yes	0.241	GAD7	≥8	21	articles related to COVID-19	UPPER-MIDDLE-INCOME ECONOMIES	cross-sectional	online survey		0.85	0.663	both		all
COVID-19 Outbreak and Its Association with Healthcare Workers' Emotional Stress: a Cross-Sectional Study.	Park	2020	Korea	South-East Asia Region	39.35	124.3	0.906	1003	yes	yes	0.125	GAD7	≥10	22	articles related to COVID-19	HIGH-INCOME ECONOMIES	cross-sectional	online survey		0.771	0.49			all
COVID-19-Related anxiety in nurses working on front lines in Turkey	Saricam	2020	Turkey	European Region	28.7	28.5	0.806	123	yes	yes	0.463	STAI	≥57	18	articles related to COVID-19	UPPER-MIDDLE-INCOME ECONOMIES	cross-sectional		30.6	0.74	0.618			nurses
Depressed, anxious, and stressed: What have healthcare workers on the frontlines in Egypt and Saudi Arabia experienced during the COVID-19 pandemic?	Arafa	2020	Egypt+Saudi Arabia					426	yes	yes	0.589	DASS-21	≥8	20	articles related to COVID-19	LOWER-MIDDLE INCOME ECONOMIES and HIGH-INCOME ECONOMIES	cross-sectional	online survey		0.498				all
Depression, anxiety, stress levels of physicians and associated factors in Covid-19 pandemics	Elbay	2020	Turkey	European Region	28.7	28.5	0.806	442	yes	yes	0.516	DASS-21	≥8	22	articles related to COVID-19	UPPER-MIDDLE-INCOME ECONOMIES	cross-sectional	online survey	36.05	0.568	0.71	both
Developing and testing a measure of COVID-19 organizational support of healthcare workers - results from Peru, Ecuador, and Bolivia	Zhang1	2020	Peru, Ecuador, and Bolivia					712	yes	yes	0.23	GAD7	≥10	20	articles related to COVID-19	UPPER-MIDDLE-INCOME ECONOMIES, UPPER-MIDDLE-INCOME ECONOMIES, LOWER-MIDDLE INCOME ECONOMIES	cross-sectional	online survey	38.9	0.68
Development of the Stress and Anxiety to Viral Epidemics-9 (SAVE-9) scale for assessing work-related stress and anxiety in healthcare workers in response to COVID-19	Chung	2020	Korea	South-East Asia Region	39.35	124.3	0.906	1019	no	YES	0.323	GAD7	≥5	19	preprints	HIGH-INCOME ECONOMIES	cross-sectional	online survey		0.793	0.473			ALL
DIFFERENCES IN DISTRESS AND COPING WITH THE COVID-19 STRESSOR IN NURSES AND PHYSICIANS	Salopek-Žiha	2020	Croatia	European Region	35.19	55.4	0.837	124	yes	yes	0.17	DASS-21	≥10	21	articles related to COVID-19	HIGH-INCOME ECONOMIES	cross-sectional							doctors, nurses
Doctor, are you healthy? A cross-sectional investigation of oncologist burnout, depression, and anxiety and an investigation of their associated factors.	Paiva	2018	Brazil	Region of the Americas	41.2	20.87	0.761	227	yes	no	0.194	HADS	≥11	20	articles unrelated to COVID-19	UPPER-MIDDLE-INCOME ECONOMIES	cross-sectional	online survey			0.617
Effect of 2019 Coronavirus Pandemic on Ophthalmologists Practicing in Saudi Arabia: A Psychological Health Assessment	Almater	2020	Saudi Arabia	Eastern Mediterranean Region	57.41	22.4	0.857	107	yes	yes	0.467	GAD7	≥8	19	articles related to COVID-19	HIGH-INCOME ECONOMIES	cross-sectional	online survey	32.9	0.439	0.476	both		Ophthalmologists
Effect of COVID-19 on mental health of frontline health workers in Nigeria: A preliminary cross-sectional study.	OlufemiErinoso	2020	Nigeria	African Region	38.89	5	0.534	105	yes	yes	0.152	GAD-7	≥11	15	articles related to COVID-19	LOWER-MIDDLE INCOME ECONOMIES	cross-sectional	online survey or paper based	34.5	54.3		frontline		all
Emotional and Cognitive Responses and Behavioral Coping of Chinese Medical Workers and General Population during the Pandemic of COVID-19.	Cai1	2020	China	Western Pacific Region	76.39	43.1	0.758	131	yes	yes	0.0305	SCL-90	≥2	20	articles related to COVID-19	UPPER-MIDDLE-INCOME ECONOMIES	cross-sectional	online survey		0.638				all
Emotional health concerns of oncology physicians in the United States: fallout during the COVID-19 pandemic	Thomaier	2020	American	Region of the Americas	44.91	28.7	0.92	374	no	yes	0.62	GAD2	≥3	17	preprints	HIGH-INCOME ECONOMIES	cross-sectional	online survey		0.632				physicians
Emotional impact of the Covid-19 pandemic on healthcare workers in one of the most important infection outbreaks in Europe.	Erquicia	2020	Spain	European Region	41.2	29.7	0.893	395	yes	yes	0.716	HARS	≥8	19	articles related to COVID-19	HIGH-INCOME ECONOMIES	cross-sectional	paper-based survey	40.2	0.736
Evaluation of Depression and Anxiety Levels and Related Factors Among Operating Theater Workers During the Novel Coronavirus (COVID-19) Pandemic.	Koksal	2020	Turkey	European Region	28.7	28.5	0.806	702	yes	yes	0.575	HADS	≥8	20	articles related to COVID-19	UPPER-MIDDLE-INCOME ECONOMIES	cross-sectional	online survey	35.6	0.701	0.692			anesthetic technicians and nurses
Evaluation of the effect of COVID-19 pandemic on anxiety severity of physicians working in the internal medicine department of a tertiary care hospital: a cross-sectional survey.	Uyaroğlu	2020	Turkey	European Region	28.7	28.5	0.806	113	yes	yes	0.221	GAD7	≥8	21	articles related to COVID-19	UPPER-MIDDLE-INCOME ECONOMIES	cross-sectional	online survey		0.469	0.496	both	tertiary
Exposure to COVID-19 patients increases physician trainee stress and burnout.	Kannampallil	2020	American	Region of the Americas	44.91	28.7	0.92	393	yes	yes	0.186	DASS-21	≥8	20	articles related to COVID-19	HIGH-INCOME ECONOMIES	cross-sectional	online survey		0.55	0.62			physician trainees
Factors associated with mental health outcomes across healthcare settings in Oman during COVID-19: frontline versus non-frontline healthcare workers.	Alshekaili	2020	Oman	Eastern Mediterranean Region	39.81	14.7	0.834	1139	yes	yes	0.341	DASS-21	≥8	21	articles related to COVID-19	HIGH-INCOME ECONOMIES	cross-sectional	online survey	36.3	0.8	0.869	both	primary, secondary, tertiary and poly- clinics.	all
Factors Associated With Mental Health Outcomes Among Health Care Workers Exposed to Coronavirus Disease 2019.	Lai	2020	China	Western Pacific Region	76.39	43.1	0.758	1257	yes	yes	0.446	GAD7	≥5	22	articles related to COVID-19	UPPER-MIDDLE-INCOME ECONOMIES	cross-sectional			0.767	0.667	both	secondary or tertiary	all
Factors Influencing Anxiety of Health Care Workers in the Radiology Department with High Exposure Risk to COVID-19.	Huang2	2020	China	Western Pacific Region	76.39	43.1	0.758	364	yes	yes	0.234	SAS	≥50	22	articles related to COVID-19	UPPER-MIDDLE-INCOME ECONOMIES	cross-sectional	online survey		0.59	0.728			Nurse AND Technician
Generalized anxiety disorder, depressive symptoms and sleep quality during COVID-19 outbreak in China: a web-based cross-sectional survey	Huang1	2020	China	Western Pacific Region	76.39	43.1	0.758	2250	yes	yes	0.356	GAD7	≥9	21	articles related to COVID-19	UPPER-MIDDLE-INCOME ECONOMIES	cross-sectional	online survey	35.3	0.546				all
Health Care WorkersMental Health During the First Weeks of the SARS-CoV-2 Pandemic in Switzerland: A Cross-Sectional Study	Weilenmann	2020	Switzerland	European Region	46.3	46.3	0.946	1410	no	yes	0.259	GAD7	≥10	24	preprints	HIGH-INCOME ECONOMIES	cross-sectional	online survey		0.661		both		nurse or physician
High fatigue and its associations with health and work related factors among female medical personnel at 54 hospitals in Zhuhai, China.	Shu Cai	2017	China	Western Pacific Region	76.39	43.1	0.758	1608	yes	no	0.2948	SCL90	>2	24	articles unrelated to COVID-19	UPPER-MIDDLE-INCOME ECONOMIES	cross-sectional		32.25	1	77.18		ALL	ALL
High Work-related Stress and Anxiety Response to COVID-19 among Healthcare Workers in South Korea: SAVE study	Ahn	2020	Korea	South-East Asia Region	39.35	124.3	0.906	1783	no	yes	0.083	GAD7	≥5	20	preprints	HIGH-INCOME ECONOMIES	cross-sectional	online survey		0.761	0.469		secondary and tertiary	ALL
Impact of anxiety and fear for COVID-19 toward infection control practices among Thai healthcare workers	Apisarnthanarak	2020	Thai	South-East Asia Region	55.09	21	0.765	160	yes	yes	0.425	GAD7	≥5	17	articles related to COVID-19	UPPER-MIDDLE-INCOME ECONOMIES	cross-sectional			0.59				all
Levels of anxiety and depression related to COVID-19 among physicians: An online cross-sectional study from Turkey	Kurt	2020	Turkey	European Region	28.7	28.5	0.806	264	yes	yes	0.826	STAI	≥40	19	articles related to COVID-19	UPPER-MIDDLE-INCOME ECONOMIES	cross-sectional	online survey	29.7	0.519	0.508	both
Mental health among healthcare providers during coronavirus disease (COVID-19) outbreak in Saudi Arabia	AlAteeq	2020	Saudi Arabia	Eastern Mediterranean Region	57.41	22.4	0.857	502	yes	yes	0.514	GAD7	≥5	23	articles related to COVID-19	HIGH-INCOME ECONOMIES	cross-sectional	online survey		0.319
Mental Health and Psychosocial Problems of Medical Health Workers during the COVID-19 Epidemic in China.	Zhang2	2020	China	Western Pacific Region	76.39	43.1	0.758	927	yes	yes	0.13	GAD2	≥3	21	articles related to COVID-19	UPPER-MIDDLE-INCOME ECONOMIES	cross-sectional	online survey		0.731	0.817			all
Mental health and risk perception among Italian healthcare workers during the second month of the Covid-19 pandemic.	Alessandra Gorini	2020	Italy	Eastern Mediterranean Region	71.3	31.4	0.883	650	yes	yes	0.297	GAD-2	≥3	22	articles related to COVID-19	HIGH-INCOME ECONOMIES	cross-sectional	online survey	44.59	0.675	0.515			all
Mental Health Impact of the First Wave of COVID-19 Pandemic on Spanish Healthcare Workers: a Large Cross-sectional Survey	Alonso	2020	Spain	European Region	41.2	29.7	0.893	8920	no	yes	0.225	GAD7	≥10	23	preprints	HIGH-INCOME ECONOMIES	cross-sectional	online survey		0.773	0.53	both		ALL
Mental health impacts among health workers during COVID-19 in a low resource setting: a cross-sectional survey from Nepal.	Khanal	2020	Nepal	South-East Asia Region	57.87	3	0.579	475	yes	yes	0.419	HADS	≥8	20	articles related to COVID-19	LOWER-MIDDLE INCOME ECONOMIES	cross-sectional	online survey	28.2	0.526	0.371			all
Mental Health in Frontline Medical Workers during the 2019 Novel Coronavirus Disease Epidemic in China: A Comparison with the General Population.	Liang	2020	China	Western Pacific Region	76.39	43.1	0.758	899	yes	yes	0.614	GAD7	≥5	21	articles related to COVID-19	UPPER-MIDDLE-INCOME ECONOMIES	cross-sectional	online survey		0.8131	0.7075	frontline		all
Mental health of frontline healthcare workers exposed to COVID-19 in Egypt: A call for action	Elkholy	2020	Egypt	Eastern Mediterranean Region	43.52	14.3	0.7	484	yes	yes	0.764	GAD7	≥5	22	articles related to COVID-19	LOWER-MIDDLE INCOME ECONOMIES	cross-sectional			0.5	0.6	frontline		all
Mental health of healthcare workers during theCOVID-19 pandemic in Italy	Di Tella	2020	Italy	Eastern Mediterranean Region	71.3	31.4	0.883	145	yes	yes	0.71	STAI	≥41	16	articles related to COVID-19	HIGH-INCOME ECONOMIES	cross-sectional	online survey	42.9	0.724	0.607			all
Mental Health of Medical Workers During the COVID-19 Pandemic in Russia: Results of a Cross-Sectional Study	Bachilo	2020	Russia	European Region	38.43	71.2	0.824	812	no	YES	0.4877	GAD7	≥5	22	preprints	UPPER-MIDDLE-INCOME ECONOMIES	cross-sectional	online survey		0.81	0.579			ALL
Mental health of nursing in coping with COVID-19 at a regional university hospital.	Dal’Bosco	2020	Brazil	Region of the Americas	41.2	20.87	0.761	88	yes	yes	0.489	HADS	≥8	16	articles related to COVID-19	UPPER-MIDDLE-INCOME ECONOMIES	cross-sectional	online survey		0.898	0.364			all
Mental Health of the Prison Medical Workers (PMWs) and Influencing Factors in Jiangxi, China.	Liu	2017	China	Western Pacific Region	76.39	43.1	0.758	337	yes	no	0.197	SCL-90	≥2	19	articles unrelated to COVID-19	UPPER-MIDDLE-INCOME ECONOMIES	cross-sectional	paper-based survey		0.5364	0.7
Mental health outcomes among front and second line health workers associated with the COVID-19 pandemic in Italy.	Rossi	2020	Italy	Eastern Mediterranean Region	71.3	31.4	0.883	1378	no	YES	0.198	GAD7	≥15	22	preprints	HIGH-INCOME ECONOMIES	cross-sectional	online survey	39	0.772		both		ALL
Mental health problems of hiv healthcare providers during the covid-19 pandemic: The interactive effects of stressors and coping.	Tianyue Mi	2020	China	Western Pacific Region	76.39	43.1	0.758	1029	yes	yes	0.0661	GAD-2	≥3	24	articles related to COVID-19	UPPER-MIDDLE-INCOME ECONOMIES	cross-sectional	online survey	38.39	0.616	0.8163			all
Mental health status of the general population, healthcare professionals, and university students during 2019 coronavirus disease outbreak in Jordan: a cross-sectional study	Naser	2020	Jordan	Eastern Mediterranean Region	17.59	14.7	0.723	1163	no	YES	0.113	GAD7	≥15	17	preprints	UPPER-MIDDLE-INCOME ECONOMIES	cross-sectional	online survey		0.59	0.419			ALL
Mental health symptoms and work-related stressors in hospital midwives and NICU nurses: A mixed methods study.	Céline Favrod	2018	Switzerland	European Region	46.3	46.3	0.946	204	yes	no	0.162	HADS	≥11	24	articles unrelated to COVID-19	HIGH-INCOME ECONOMIES	cross-sectional	online survey						nurse
Mental health symptoms in a cohort of hospital healthcare workers following the first peak of the Covid-19 pandemic in the United Kingdom	Wanigasooriya	2020	UK	European Region	41.2	24.6	0.92	2638	no	yes	0.343	GAD2	≥3	21	preprints	HIGH-INCOME ECONOMIES	cohort	online survey		0.795				ALL
Perceived Risk and Distress related to COVID-19: Comparing Healthcare versus non-Healthcare Workers of Pakistan	Abid	2020	Pakistan	Eastern Mediterranean Region	31.94	6.3	0.56	507	no	yes	0.536	HADS	≥8	22	preprints	LOWER-MIDDLE INCOME ECONOMIES	cross-sectional	online survey		0.463		both		ALL
Predictors of Anxiety Regarding The COVID-19 Pandemic Among Health-care Workers in a Hospital Not Assigned to Manage COVID-19 Patients in Nepal.	Thapa	2020	Nepal	South-East Asia Region	57.87	3	0.579	100	no	yes	0.34	SAS	≥45	19	preprints	LOWER-MIDDLE INCOME ECONOMIES	cross-sectional		26.8	0.78		frontline	tertiary	ALL
Predictors of PTSD, depression and anxiety in UK frontline health and social care workers during COVID-19	Greene	2020	UK	European Region	41.2	24.6	0.92	994	no	YES	0.4728	GAD7	≥8	19	preprints	HIGH-INCOME ECONOMIES	cross-sectional	online survey	41.5 years	0.9238	0.63	frontline		ALL
Prevalence and correlates of anxiety and depression in frontline healthcare workers treating people with COVID-19 in Bangladesh	Tasnim	202	Bangladesh	South-East Asia	23.15	7.95	0.614	803	no	YES	0.695	HADS	≥8	22	preprints	LOWER-MIDDLE INCOME ECONOMIES	cross-sectional	online survey	27.3	0.493	0.301			ALL
Prevalence of Depression, Anxiety, Distress and Insomnia and Related Factors in Healthcare Workers During COVID-19 Pandemic in Turkey	Şahin	2020	Turkey	European Region	28.7	28.5	0.806	939	yes	yes	0.602	GAD7	≥5	22	articles related to COVID-19	UPPER-MIDDLE-INCOME ECONOMIES	cross-sectional	online survey		0.66	0.657	both		all
Prevalence of mental health problems and associated risk factors among military healthcare workers in specialized COVID-19 hospitals in Wuhan, China: A cross-sectional survey.	Pan	2020	China	Western Pacific Region	76.39	43.1	0.758	194	yes	yes	0.325	GAD7	≥5	18	articles related to COVID-19	UPPER-MIDDLE-INCOME ECONOMIES	cross-sectional	online survey		0.814		frontline		all
Prevalence of posttraumatic stress symptoms in health care workers after exposure to patients with COVID-19.	HaoChen	2020	China	Western Pacific Region	76.39	43.1	0.758	171	yes	yes	0.556	GAD-7	≥5	17	articles related to COVID-19	UPPER-MIDDLE-INCOME ECONOMIES	cross-sectional	online survey		0.678	0.76			all
Protecting the front line: a cross-sectional survey analysis of the occupational factors contributing to healthcare workers' infection and psychological distress during the COVID-19 pandemic in the USA.	Firew	2020	American	Region of the Americas	44.91	28.7	0.92	2040	yes	yes	0.3721	GAD2	≥3	22	articles related to COVID-19	HIGH-INCOME ECONOMIES	cross-sectional	online survey	39.5	0.7026				all
Psychological depletion in physicians and nurses exposed to workplace violence: A cross-sectional study using propensity score analysis	Shi	2020	China	Western Pacific Region	76.39	43.1	0.758	2637	yes	no	0.397	SAS	≥50	22	articles unrelated to COVID-19	UPPER-MIDDLE-INCOME ECONOMIES	cross-sectional	paper-based survey		0.7664	0.678			physicians and nurses
Psychological distress among health care professionals of the three COVID-19 most affected Regions in Cameroon: Prevalence and associated factors.	Keubo	2020	Cameroon	African Region	25	13	0.563	292	yes	yes	0.422	HADS	≥8	21	articles related to COVID-19	LOWER-MIDDLE INCOME ECONOMIES	cross-sectional	online survey		0.545				all
Psychological distress, coping behaviors, and preferences for support among New York healthcare workers during the COVID-19 pandemic	Shechter	2020	American	Region of the Americas	44.91	28.7	0.92	657	yes	yes	0.33	GAD2	≥3	21	articles related to COVID-19	HIGH-INCOME ECONOMIES	cross-sectional	online survey		0.709				all
Psychological impact of coronavirus disease (2019) (COVID-19) epidemic on medical staff in different posts in China: A multicenter study.	Wang1	2020	China	Western Pacific Region	76.39	43.1	0.758	274	yes	yes	0.139	GAD7	≥10	20	articles related to COVID-19	UPPER-MIDDLE-INCOME ECONOMIES	cross-sectional	online survey	37	0.774	0.818			doctor/nurse
Psychological impact of COVID-19 on medical care workers in China.	Si	2020	China	Western Pacific Region	76.39	43.1	0.758	863	yes	yes	0.139	DASS-21	≥8	21	articles related to COVID-19	UPPER-MIDDLE-INCOME ECONOMIES	cross-sectional	online survey		0.707	0.649	both		all
Psychological impact of healthcare workers in China during COVID-19 pneumonia epidemic: A multi-center cross-sectional survey investigation	Xiao	2020	China	Western Pacific Region	76.39	43.1	0.758	958	yes	yes	0.54	HADS	≥8	21	articles related to COVID-19	UPPER-MIDDLE-INCOME ECONOMIES	cross-sectional	online survey		0.672	0.258			all
Psychological impact of the COVID-19 pandemic on healthcare workers: a cross-sectional study in China	Que	2020	China	Western Pacific Region	76.39	43.1	0.758	2285	yes	yes	0.116	GAD7	≥10	21	articles related to COVID-19	UPPER-MIDDLE-INCOME ECONOMIES	cross-sectional	online survey	31.06	0.6349		both		all
Psychological impact on women health workers involved in COVID-19 outbreak in Wuhan: A cross-sectional study.	Guo Li	2020	China	Western Pacific Region	76.39	43.1	0.758	4369	yes	yes	0.252	GAD-7	≥8	16	articles related to COVID-19	UPPER-MIDDLE-INCOME ECONOMIES	cross-sectional	online survey		1	0.646			all
Psychological status of healthcare workers during the civil war and COVID-19 pandemic: A cross-sectional study	Elhadi	2020	Libya	Eastern Mediterranean Region	44.44	32	0.708	745	yes	yes	0.467	HADS	≥8	20	articles related to COVID-19	UPPER-MIDDLE-INCOME ECONOMIES	cross-sectional	online survey or paper based	33.3	0.519	0.424
Psychological status of medical workforce during the COVID-19 pandemic: A cross-sectional study.	Lu	2020	China	Western Pacific Region	76.39	43.1	0.758	2042	yes	yes	0.255	HAMA	≥7	21	articles related to COVID-19	UPPER-MIDDLE-INCOME ECONOMIES	cross-sectional	online survey		0.779	0.712			all
Psychological stress among health care professionals during the 2019 novel coronavirus disease outbreak: Cases from online consulting customers.	Yarong Ma	2020	China	Western Pacific Region	76.39	43.1	0.758	34	yes	yes	0.35	GAD-7	≥5	20	articles related to COVID-19	UPPER-MIDDLE-INCOME ECONOMIES	cross-sectional	online survey		0.71	0.56			all
Psychological well-being of Australian hospital clinical staff during the COVID-19 pandemic.	Holton	2020	Australia	Western Pacific Region	72.69	38.4	0.938	607	yes	yes	0.2273	DASS-21	≥4	19	articles related to COVID-19	HIGH-INCOME ECONOMIES	cross-sectional	online survey	40	0.85			tertiary	all
Psychosocial effects of the COVID-19 pandemic on staff in a dental teaching hospital.	Mahendran	2020	UK	European Region	41.2	24.6	0.92	110	yes	yes	0.533	GAD7	≥5	18	articles related to COVID-19	HIGH-INCOME ECONOMIES	cross-sectional	online survey or paper based		0.73				all
Psychosocial factors associated with symptoms of generalized anxiety disorder in general practitioners during the COVID-19 pandemic	Monterrosa-Castro	2020	Colombia	Region of the Americas	29.63	17.1	0.761	531	yes	yes	0.393	GAD7	≥10	21	articles related to COVID-19	UPPER-MIDDLE-INCOME ECONOMIES	cross-sectional	online survey	33	0.595				general practitioners
PTSD symptoms among health workers and public service providers during the COVID-19 outbreak.	Johnson	2020	Norway	European Region	20.37	35.3	0.954	1773	yes	yes	0.205	GAD7	≥10	26	articles related to COVID-19	HIGH-INCOME ECONOMIES	cross-sectional	online survey		0.847	0.673			all
Reducing burnout and anxiety among doctors: Randomized controlled trial.	AstaMedisauskaite	2019	UK	European Region	41.2	24.6	0.92	52	YES	no	0.115	GAD-7	≥15	23	articles unrelated to COVID-19	HIGH-INCOME ECONOMIES	randomized controlled trial	online survey		0.538				physicians
Relationship Between Socio-Demographic Features, Work-Related Conditions, and Level of Anxiety Among Turkish Primary Health Care Workers.	Picakciefe	2015	Turkey	European Region	28.7	28.5	0.806	88	yes	no	0.534	STAI	≥40	22	articles unrelated to COVID-19	UPPER-MIDDLE-INCOME ECONOMIES	cross-sectional	paper-based survey	37.14	0.79	0.955			ALL
Resilience, COVID-19-related stress, anxiety and depression during the pandemic in a large population enriched for healthcare providers	Barzilay	2020	American and Israel					1350	yes	YES	0.222	GAD7	≥10	22	articles related to COVID-19	HIGH-INCOME ECONOMIES	cross-sectional	online survey	38.9	0.646	0.706
Risk factors for anxiety of otolaryngology healthcare workers in Hubei province fighting coronavirus disease 2019 (COVID-19)	Yang	2020	China	Western Pacific Region	76.39	43.1	0.758	449	yes	yes	0.2918	SAS	≥50	22	articles related to COVID-19	UPPER-MIDDLE-INCOME ECONOMIES	cross-sectional	online survey						doctors, nurses
Risk factors for depression and anxiety in healthcare workers deployed during the COVID-19 outbreak in China	Chen2	2020	China	Western Pacific Region	76.39	43.1	0.758	902	yes	yes	0.1663	GAD7	≥10	22	articles related to COVID-19	UPPER-MIDDLE-INCOME ECONOMIES	cross-sectional	online survey	27.2	0.686		both		all
Sleep disorders, depression and anxiety are associated with adverse safety outcomes in healthcare workers: A prospective cohort study	Weaver	2018	American	Region of the Americas	44.91	28.7	0.92	416	yes	no	0.173	PHQ‐4	≥3	22	articles unrelated to COVID-19	HIGH-INCOME ECONOMIES	cohort	online survey		0.877				all
Sleep Disturbance and Psychological Profiles of Medical Staff and Non-Medical Staff During the Early Outbreak of COVID-19 in Hubei Province, China	Wang4	2020	China	Western Pacific Region	76.39	43.1	0.758	1514	yes	yes	0.234	HADS	≥8	21	articles related to COVID-19	UPPER-MIDDLE-INCOME ECONOMIES	cross-sectional	online survey		0.659	0.755	both		all
Sleep disturbances among medical workers during the outbreak of COVID-2019.	Wang3	2020	China	Western Pacific Region	76.39	43.1	0.758	123	yes	yes	0.0731	SAS	≥50	21	articles related to COVID-19	UPPER-MIDDLE-INCOME ECONOMIES	cross-sectional	online survey		0.902	0.3			doctor/nurse
Sleep Disturbances, Anxiety, and Burnout during the COVID-19 Pandemic: a nationwide cross-sectional study in Brazilian Healthcare Professionals.	Drager	2020	Brazil	Region of the Americas	41.2	20.87	0.761	4384	no	yes	0.442	GAD2	≥3	20	preprints	UPPER-MIDDLE-INCOME ECONOMIES	cross-sectional	online survey	44	0.76				ALL
Sleep quality and mental health in the context of COVID-19 pandemic and lockdown in Morocco.	Idrissi	2020	Morocco	Eastern Mediterranean Region	30.56	10	0.676	827	yes	YES	0.295	HARS	≥14	20	articles related to COVID-19	LOWER-MIDDLE INCOME ECONOMIES	cross-sectional	online survey	35.9	0.522
Snapshot Impact of COVID-19 on Mental Wellness in Nonphysician Otolaryngology Health Care Workers: A National Study.	Prasad	2020	American	Region of the Americas	44.91	28.7	0.92	347	yes	yes	0.695	GAD7	≥5	22	articles related to COVID-19	HIGH-INCOME ECONOMIES	cross-sectional	online survey		0.908				all
Study of the mental health status of medical personnel dealing with new coronavirus pneumonia.	Xing	2020	China	Western Pacific Region	76.39	43.1	0.758	548	yes	yes	0.3412	SCL-90	≥2	21	articles related to COVID-19	UPPER-MIDDLE-INCOME ECONOMIES	cross-sectional	online survey		0.7208	0.7117	both		doctor/nurse
Survey of prevalence of anxiety and depressive symptoms among 1124 healthcare workers during the coronavirus disease 2019 pandemic across India.	Gupta	2020	India	South-East Asia Region	39.35	5.3	0.647	1124	yes	yes	0.372	HADS	≥8	22	articles related to COVID-19	LOWER-MIDDLE INCOME ECONOMIES	cross-sectional	online survey		0.361	0.735			all
Symptoms in Health Care Workers during the COVID-19 Epidemic. A Cross-Sectional Survey.	Magnavita	2020	Italy	Eastern Mediterranean Region	71.3	31.4	0.883	595	yes	yes	0.166	GADS	≥5	22	articles related to COVID-19	HIGH-INCOME ECONOMIES	cross-sectional	online survey		0.7	0.239			all
Symptoms of Anxiety, Depression and Peritraumatic Dissociation in Critical Care Clinicians Managing COVID-19 Patients: A Cross-Sectional Study.	Azoulay	2020	France	European Region	66.67	59.1	0.891	1058	yes	yes	0.504	HADS	≥8	22	articles related to COVID-19	HIGH-INCOME ECONOMIES	cross-sectional	online survey	33	0.71				all
Symptoms of Posttraumatic Stress, Anxiety, Depression, Levels of Resilience and Burnout in Spanish Health Personnel during the COVID-19 Pandemic	Luceño-Moreno	2020	Spain	European Region	41.2	29.7	0.893	1422	yes	yes	0.793	HADS	≥7	22	articles related to COVID-19	HIGH-INCOME ECONOMIES	cross-sectional	online survey	43.88	0.864	0.491
The anxiety levels, quality of sleep and life and problem-solving skills in healthcare workers employed in COVID-19 services.	Korkmaz	2020	Turkey	European Region	28.7	28.5	0.806	140	yes	yes	0.33	BAI	≥15	16	articles related to COVID-19	UPPER-MIDDLE-INCOME ECONOMIES	cross-sectional		33.47	0.44	0.621
The emotional impact of errors or adverse events on healthcare providers in the NICU: The protective role of coworker support	Winning	2017	American	Region of the Americas	44.91	28.7	0.92	463	yes	no	0.261	HADS	≥8	17	articles unrelated to COVID-19	HIGH-INCOME ECONOMIES	cross-sectional	online survey	39.4	0.96				all
The endless quarantine: the impact of the COVID-19 outbreak on healthcare workers after three months of mandatory social isolation in Argentina.	Giardino	2020	Argentina	Region of the Americas	42.59	49.92	0.83	1059	yes	yes	0.765	GADS	≥4	22	articles related to COVID-19	UPPER-MIDDLE-INCOME ECONOMIES	cross-sectional	online survey	41.7	0.727
The Hazardous Workplace, Work-related Stress, and Unhealthy Behaviors among Healthcare Workers: The Relationships with Depressive and Insomnia symptoms during COVID-19	Lee	2020	Korea	South-East Asia Region	39.35	124.3	0.906	406	no	YES	0.394	GAD7	≥5	19	preprints	HIGH-INCOME ECONOMIES	cross-sectional	online survey		0.717	0.628			ALL
The impact of the COVID-19 pandemic on the mental health and wellbeing of UK healthcare workers	Gilleen	2020	UK	European Region	41.2	24.6	0.92	2773	no	YES	0.331	GAD7	≥10	21	preprints	HIGH-INCOME ECONOMIES	cross-sectional	online survey		0.8529	0.7966	both		ALL
The mental health of frontline and non-frontline medical workers during the coronavirus disease 2019 (COVID-19) outbreak in China: A case-control study.	Cai2	2020	China	Western Pacific Region	76.39	43.1	0.758	2346	yes	yes	0.116	BAI	≥15	21	articles related to COVID-19	UPPER-MIDDLE-INCOME ECONOMIES	case-control	online survey	30.55	0.701	0.777	both		all
The mental health of health care workers in Oman during the COVID-19 pandemic	Badahdah	2020	Oman	Eastern Mediterranean Region	39.81	14.7	0.834	509	yes	yes	0.26	GAD7	≥10	20	articles related to COVID-19	HIGH-INCOME ECONOMIES	cross-sectional	online survey	37.67	0.803	0.795			all
The Mental Health of Healthcare Staff during the COVID-19 Pandemic: It Depends on How Much They Work and Their Age	Xu2	2020	IRAN	Eastern Mediterranean Region	72.69	15.6	0.797	280	no	YES	0.329	GAD2	≥3	22	preprints	LOWER-MIDDLE INCOME ECONOMIES	cross-sectional	online survey		0.6				ALL
The mental health of neurological doctors and nurses in Hunan Province, China during the initial stages of the COVID-19 outbreak	Ning	2020	China	Western Pacific Region	76.39	43.1	0.758	612	yes	yes	0.163	SAS	≥50	22	articles related to COVID-19	UPPER-MIDDLE-INCOME ECONOMIES	cross-sectional	online survey		0.729	0.827			all
The prevalence and influencing factors for anxiety in medical workers fighting COVID-19 in China: A cross-sectional survey	Liu	2020	China	Western Pacific Region	76.39	43.1	0.758	512	no	YES	0.125	SAS	≥50	20	preprints	UPPER-MIDDLE-INCOME ECONOMIES	cross-sectional			0.8457	0.625			ALL
The prevalence and risk factors of psychological disturbances of frontline medical staff in china under the COVID-19 epidemic: Workload should be concerned.	Zhou	2020	China	Western Pacific Region	76.39	43.1	0.758	606	yes	yes	0.454	GAD7	≥5	21	articles related to COVID-19	UPPER-MIDDLE-INCOME ECONOMIES	cross-sectional	online survey	35.77	0.812	0.749	frontline
The prevalence and risk factors of PTSD symptoms among medical assistance workers during the COVID-19 pandemic.	Xueyuan Li	2020	China	Western Pacific Region	76.39	43.1	0.758	225	yes	yes	0.356	DASS-21	>7	19	articles related to COVID-19	UPPER-MIDDLE-INCOME ECONOMIES	cross-sectional			0.72				all
The psychological effects of COVID-19 on frontline healthcare workers and how they are coping: a web-based, cross-sectional study from Pakistan	Salman	2020	Pakistan	Eastern Mediterranean Region	31.94	6.3	0.56	398	no	YES	0.194	GAD7	≥10	21	preprints	LOWER-MIDDLE INCOME ECONOMIES	cross-sectional	online survey	28.67	0.56				ALL
The Psychological Health Status of Healthcare Workers During the COVID-19 Outbreak: A Cross-Sectional Survey Study in Guangdong, China	Li	2020	China	Western Pacific Region	76.39	43.1	0.758	908	yes	yes	0.2434	SAS	≥50	22	articles related to COVID-19	UPPER-MIDDLE-INCOME ECONOMIES	cross-sectional	online survey	33.8	0.756	0.772			all
The psychological impact of COVID-19 on `hidden' frontline healthcare workers	Teo	2020	Singapore	Western Pacific Region	44.44	24.86	0.935	122	yes	yes	0.243	GAD7	≥10	22	articles related to COVID-19	HIGH-INCOME ECONOMIES	cross-sectional	online survey		0.738	0.482
The psychological impact of COVID-19 pandemic on health care workers in a MERS-CoV endemic country	Temsah	2020	Saudi Arabia	Eastern Mediterranean Region	57.41	22.4	0.857	582	yes	yes	0.318	GAD7	≥5	22	articles related to COVID-19	HIGH-INCOME ECONOMIES	cross-sectional	online survey	36.02	0.751			tertiary	all
The psychological impacts of covid-19: A study of frontline physicians and nurses in the arab world.	N. Al Mahyijari	2020	Oman	Eastern Mediterranean Region	39.81	14.7	0.834	150	yes	yes	0.287	GAD-7	≥10	17	articles related to COVID-19	HIGH-INCOME ECONOMIES	cross-sectional	online survey	37.62	0.773	0.787	frontline		all
The psychological states of people after Wuhan eased the lockdown.	Peixin Lu	2020	China	Western Pacific Region	76.39	43.1	0.758	382	yes	yes	0.223	GAD-7	≥10	21	articles related to COVID-19	UPPER-MIDDLE-INCOME ECONOMIES	cross-sectional	online survey		0.618	0.809	frontline		all
The psychological status of 8817 hospital workers during COVID-19 Epidemic: A cross-sectional study in Chongqing.	Xu	2020	China	Western Pacific Region	76.39	43.1	0.758	8817	yes	yes	0.207	GAD7	≥10	21	articles related to COVID-19	UPPER-MIDDLE-INCOME ECONOMIES	cross-sectional	online survey		0.78	0.726	both		all
Understanding the Psychological Impact of COVID-19 Pandemic on Patients With Cancer, Their Caregivers, and Health Care Workers in Singapore.	Ng2	2020	Singapore	Western Pacific Region	44.44	24.86	0.935	829	yes	yes	0.14	GAD7	≥10	22	articles related to COVID-19	HIGH-INCOME ECONOMIES	cross-sectional	online survey	35.9	0.739	0.525			all
Work place impact on mental wellbeing of frontline doctors	Veeraraghavan	2020	India	South-East Asia Region	39.35	5.3	0.647	100	yes	yes	0.14	BAI	≥15	22	articles related to COVID-19	LOWER-MIDDLE INCOME ECONOMIES	cross-sectional	online survey		0.44	0.62	frontline		doctors
